# Supplementary material for: Molecular Characterization of Subdomain Specification of Cochlear Duct Based on Foxg1 and Gata3
Source: Int J Mol Sci. 2024 Nov 26;25(23):12700. doi: 10.3390/ijms252312700 (PMC11640830; doi:10.3390/ijms252312700)
Supplement: Supplementary file 1 [file ijms-25-12700-s001.zip]

Archive with 1 entries (1 files):
- ijms-3254008-supplementary.pdf
